# Supplementary material for: SARS-COV-2 antibody responses to AZD1222 vaccination in West Africa
Source: Nat Commun. 2022 Oct 17;13:6131. doi: 10.1038/s41467-022-33792-x (PMC9574797; doi:10.1038/s41467-022-33792-x)
Supplement: Supplementary file 4 — source data [file 41467_2022_33792_MOESM4_ESM.zip]

Archive with 2 entries (2 files):
- Source_files.xlsx
- __MACOSX/._Source_files.xlsx
