# Supplementary material for: SARS-COV-2 antibody responses to AZD1222 vaccination in West Africa
Source: Nat Commun. 2022 Oct 17;13:6131. doi: 10.1038/s41467-022-33792-x (PMC9574797; doi:10.1038/s41467-022-33792-x)
Supplement: Supplementary file 4 — source data [file 41467_2022_33792_MOESM4_ESM.zip › Source_files.xlsx]

## Sheet: Figure 2
FIGURE 2A
	WILD TYPE				DELTA				OMICRON
PATIENT ID	Baseline	1 month post 2d	3 months post 2d		Baseline	1 month post 2d	3 months post 2d		Baseline	1 month post 2d	3 months post 2d
ACCT 0008	411.4	1091	194.4						20	20	51.56
CSD 025	2005	19748	1716						312.5	208.9	224.4
IRB 002	588.2	10297	535.2						20	286.5	222
MBT 002	123.4	1443	193.3		20	20	20		20	20	20
MBT 005	20	1275	175.3		20	130.1	46.28		20	131.2	47.84
MIC 002	20	14008	4227		20	1218	670.1		20	307.9	86.15
MIC 009	20	396.5	147.7		20	56.18	25.45		20	45.9	36.81
MIC 0023	2586	20106	7605		269	2857	3087		263.6	909.4	455.1
MIC 0026	210.3	5080	3494		71.43	954.2	759.3		20	130.3	127.8
AUD 002	133.2	1128	911.3		67.62	246.1	340.2		35.89	184.6	297.8
DAT 003	303.9	289.6	399.1		378.4		428.4		232.7	157.7	85.11
LIB 001	180	949.8	614.8		127.8	292	104.6		203.9	244	94.08
MBT 0003	635.4	3840	1625		715	2351	809		225.1	1805	314.7
MIC 0051	327.1	3861	9283		352.4	1688	1990		123.3	599.1	395.6
MIC 0005	20	2295	1387		20	657.2	1021		20	464.1	879.1
MIC 0018	305.5	5713	10510		69.39	611.2	678.9		20	421.8	376.2
MIC 0025	1678	14776	6595		178.8	1773	1670		215.5	1696	825.7
MIC 0028	46.57	6300	6257		20	1414	1716		20	1261	787.1
MIC 0030	1118	24827	2712		259.6	1772	1038		236.8	623.4	410.8
MIC 0038	20	527.2	3557		20	162.1	884.7		20	123	635.3
MIC 0040	30.46	1630	4181		20	372			20	267.7	385.8
MIC 0048	20	2177	2368		20	678.7	569.9		20	418.5	296.7
PHE 0006	20	2942	1005		20	344.4	213.5		20	246.3	58.96
DGO 0003	280.6	19892	2547		127.8	6323	1236		67.42	758.2	195.1
MIC 0056	313.9		3976		141.1		1540		77.72		776.2
MIC 0058	20	20	20		20	20	20		20	20	20
W/M 003	289.7	2082	4192		227.3	1803	1619		172.7	210.7	660.3
MIC 0031	20	5925			20	1753	2617			3536	732.1
MIC 0039	331.7	3709	2781		188.9	1908	1492		81.11	1160	714.5
MIC 0042	128.9	1617	321.9			444.6	145		35.77	323.3	93.68
PHE 0005	63.57	954.7	222.9		20	200.1	61		20	70.08
CDL 0001	378.9	326.3	4812			145.6	3185		45.24		289.4
CDL 0004	334.9	2464	6057		241.3	1070	1659		60.32	325.4	1078
FMC 001	26.37	1810	1019		20	106	112.6		20	41.33
FMC 002	1130		777.7		338.6		317.3		236.3	383.4	424.8
FMC 003	996	5982	1517		436.5	337.3	1677		276	253.9	204.9
FMC 005	31.58	4759	646.9		20	180.2	65.03		20	70.08
FMC 007	67.5	1159	2317		31.91	553.2	2285		31.91	143.1	155.3
FMC 008	420.6	422	579.2		503.4		532.9		86.6	122.5	230.2
FMC 010	255.5	5075	10708		89.84	870.3	630.2		95.68	859.2	698.4
FMC 011	20	507.6	28169		20	212.1	2736		20	110.5	2193
FMC 012	20	586.7	317.7		20	583.7	148.4		20	214.4	23.31
FMC 013	525.9	11204	12718		417.5	594.2	741.5		393.8	424.2	739.5
FMC 015	668.3	9154	2900		1121	1742	295.5		745.9	898.3	308.1
FMC 017	206.3	13260	6604		92.47	1348	862		81.11	1053	715.7
FMC 018	266.1	8285	8628		121.2	984.8	620		83.27	876.1	590
FMC 019	238.9	1057	964.9		65.76	355.6	97.62		62.73	187.6	95.23
FMC 020	210.8		1385		191.9		831.1		82.81	58.77	423.8
FMC 024	20	4679	3727		20	3083	973.2		20	1253	487
FIGURE 2B
	WILD TYPE			DELTA			OMICRON
	Baseline	1 month post 2d		Baseline	1 month post 2d		Baseline	1 month post 2d
KCCR/001	188	2449		20	58.8		20	20
KCCR/002	20	992.4		20	77.77		20	37.5
KCCR/003	20	1223		20	439.6		20	20
KCCR/006	165.2	14799		20	44.14		20	75.56
KCCR/007	196.1	7397		193.3	11847		20	50.75
KCCR/008	59.54	8237		34.46	4043
KCCR/011	20	1349		20	1506
KCCR/013				20
KCCR/014	573.3	1705		726.4	2464
KCCR/015	20	1469		20	585.1
KCCR/018	20	469.4		20	233.7
KCCR/023	86.16	6025		134.3	6323
KCCR/028	20	741		20	370.8
KCCR/031	20	796.8		20	490.6
KCCR/032	261.6	8114		68.33	3234
KCCR/039	136.2	10448		38.87	4929		144.5	1243
KCCR/041	359.5	7418		76.23	3384		85.32	1106
KCCR/042	84.4	468.2		32.56	289.3		223.5	996
KCCR/058	35.77	13983		34.13	13326		65.93	57.66
CH/011	20	59.4		20	20		34.8	2774
CH/015	20	145.6		20	20		20	20
CH/021	90.1	415.4		75.8	279.4		20	20
CH/031	149.3	1029		94.1	650.2		45.8	20
CH/034	20	160.2		20	39.4		42.3	149.6
CH/036	20	229.6		20	273.3		20	20
CH/037	25.8	145.2		20	73.8		20	345.8
CH/038	20	569		20	333.8		20	24
CH/053	309.6	30089		186.3	8318		20	33.7
CH/054	230.4	44127		159	19939		20	596.9
CH/055	54.1	259.7		36	259.8		47.1	6639
CH/064	28.7	189.5		20	58.8		34.9	117.1
CH/066	29.3	39.1		20	77.8		20	37.5
CH/067	107.4	439.6		40.3	205.8		20	20
CH/071	20	170.7		20	44.1		38.3	75.6
CH/074	212.9	4480		107	1438		20	50.8
CH/083	31.7	518.5		35.5	133.2		23.9	334.2
CH/085	219.1	12227		119.8	7311		35.7	35.5
CH/086	206.3	10889		78.7	7427		36.2	281.4
CH/103	20	430.1		20	169.9		40.5	1366
CH-106	20	39.13		20	86.74		20	22.7
CH-107	20	191.1		20			20	20
CH-108	50.71	1108		51.14	1557		20	20
CH-116	20	122.7		20	71.89		20	91.42
CH-121	20	50.77		20	20		20
CH-124	389.3	8882		35.95	259.8		20	35.06
							34.93	117.1
FIGURE 2C
PATIENT ID	WILD TYPE					DELTA			OMICRON
	Baseline	1m post 2d	3m post 2d		Baseline	1m post 2d	3m post 2d		Baseline	1m post 2d	3m post 2d
MBT 002	123.4	1443	193.3		20	20	20		20	20	20
MBT 005	20	1275	175.3		20	131.2	47.84		20	130.1	46.28
MIC 002	20	14008	4227		20	307.9	86.15		20	1218	670.1
MIC 009	20	396.5	147.7		20	45.9	36.81		20	56.18	25.45
LIB 001	180	949.8	614.8		203.9	244	94.08		127.8	292	104.6
MIC 0018	305.5	5713	10510		20	421.8	376.2		69.39	611.2	678.9
					20	267.7	385.8
PHE 0006	20	2942	1005		20	246.3	58.96		20	344.4	213.5
					77.72		776.2
MIC 0058	20	20	20		20	20	20		20	20	20
					20	3536	732.1
PHE 0005	63.57	954.7	222.9		20	70.08			20	200.1	61
FMC 001	26.37	1810	1019		20	41.33			20	106	112.6
FMC 005	31.58	4759	646.9		20	70.08			20	180.2	65.03
FMC 024	20	4679	3727		20	1253	487		20	3083	973.2
FIGURE 2D
PATIENT ID	WILD TYPE					DELTA			OMICRON
KCCR/002	Baseline	1 month post 2d			Baseline	1 month post 2d			Baseline	1 month post 2d
KCCR/006	165.2	14799			20	77.77			20	20
KCCR/007	196.1	7397			20	44.14			20	50.75
KCCR/011	20	1349			193.3	11847
KCCR/013					20	1506
KCCR/015	20	1469			20
KCCR/018	20	469.4			20	585.1
KCCR/028	20	741			20	233.7
KCCR/031	20	796.8			20	370.8
KCCR/032	261.6	8114			20	490.6
KCCR/039	136.2	10448			68.33	3234			144.5	1243
KCCR/041	359.5	7418			38.87	4929			85.32	1106
KCCR/058	35.77	13983			76.23	3384			223.5	996
CH/011	20	59.4			34.13	13326			34.8	2774
CH/015	20	145.6			20	20			20	20
CH/021	90.1	415.4			20	20			20	20
CH/036	20	229.6			75.8	279.4			45.8	20
CH/037	25.8	145.2			20	273.3			20	345.8
CH/038	20	569			20	73.8			20	24
CH/054	230.4	44127			20	333.8			20	33.7
CH/064	28.7	189.5			159	19939			47.1	6639
CH/066	29.3	39.1			20	58.8			20	37.5
CH/067	107.4	439.6			20	77.8			20	20
CH/071	20	170.7			40.3	205.8			38.3	75.6
CH/074	212.9	4480			20	44.1			20	50.8
CH/083	31.7	518.5			107	1438			23.9	334.2
CH/086	206.3	10889			35.5	133.2			35.7	35.5
CH/103	20	430.1			78.7	7427			40.5	1366
CH-106	20	39.13			20	169.9			20	22.7
CH-107	20	191.1			20	86.74			20	20
CH-116	20	122.7			20				20	20
CH-121	20	50.77			20	71.89			20
					20	20			20	35.06

## Sheet: Figure 3
		FIGURE 3A
		Baseline												1m post-2d
Wild Type			Delta			Omicron					Wild Type			Delta			Omicron
+ve	-ve		+ve	-ve		+ve	-ve				+ve	-ve		+ve	-ve		+ve	-ve
411.4	123.4			20		20	20				1091	1443			20		20	20
2005	20			20		312.5	20				19748	1275			130.1		208.9	131.2
588.2	20			20		20	20				10297	14008			1218		286.5	307.9
2586	20		269	20		263.6	20				20106	396.5		2857	56.18		909.4	45.9
210.3	133.2		71.43	67.62		20	35.89				5080	1128		954.2	246.1		130.3	184.6
303.9	180		378.4	127.8		232.7	203.9				289.6	949.8			292		157.7	244
635.4	20		715	20		225.1	20				3840	2295		2351	657.2		1805	464.1
327.1	305.5		352.4	69.39		123.3	20				3861	5713		1688	611.2		599.1	421.8
1678	20		178.8	20		215.5	20				14776	527.2		1773	162.1		1696	123
46.57	30.46		20	20		20	20				6300	1630		1414	372		1261	267.7
1118	20		259.6	20		236.8	20				24827	2177		1772	678.7		623.4	418.5
280.6	20		127.8	20		67.42	20				19892	2942		6323	344.4		758.2	246.3
289.7	313.9		227.3	141.1		172.7	77.72				2082			1803			210.7
331.7	20		188.9	20		81.11	20				3709	20		1908	20		1160	20
128.9	20			20		35.77					1617	5925		444.6	1753		323.3	3536
334.9	63.57		241.3	20		60.32	20				2464	954.7		1070	200.1		325.4	70.08
1130	378.9		338.6			236.3	45.24					326.3			145.6		383.4
996	26.37		436.5	20		276	20				5982	1810		337.3	106		253.9	41.33
420.6	31.58		503.4	20		86.6	20				422	4759			180.2		122.5	70.08
255.5	67.5		89.84	31.91		95.68	31.91				5075	1159		870.3	553.2		859.2	143.1
525.9	20		417.5	20		393.8	20				11204	507.6		594.2	212.1		424.2	110.5
668.3	20		1121	20		745.9	20				9154	586.7		1742	583.7		898.3	214.4
206.3	266.1		92.47	121.2		81.11	83.27				13260	8285		1348	984.8		1053	876.1
238.9	20		65.76	20		62.73	20				1057	4679		355.6	3083		187.6	1253
210.8			191.9			82.81											58.77
		FIGURE 3B
		Baseline										1m post-2d
Wild Type			Delta			Omicron			Wild Type			Delta			Omicron
+ve	-ve		+ve	-ve		+ve	-ve		+ve	-ve		+ve	-ve		+ve	-ve
188	20		20	20		20	20		2449	992.4		58.8	77.77		37.5	20
20	165.2		20	20		20	20		1223	14799		439.6	44.14		75.56	50.75
59.54	196.1		34.46	193.3					8237	7397		4043	11847
573.3	20		726.4	20					1705	1349		2464	1506
86.16			134.3	20					6025			6323
84.4	20		32.56	20		65.93			468.2	1469		289.3	585.1		57.66
149.3	20		94.1	20		42.3			1029	469.4		650.2	233.7		149.6
20	20		20	20		20			160.2	741		39.4	370.8		20
309.6	20		186.3	20		20			30089	796.8		8318	490.6		596.9
54.1	261.6		36	68.33		34.9	144.5		259.7	8114		259.8	3234		117.1	1243
219.1	136.2		119.8	38.87		36.2	85.32		12227	10448		7311	4929		281.4	1106
50.71	359.5		51.14	76.23		20	223.5		1108	7418		1557	3384		91.42	996
389.3	35.77		35.95	34.13		34.93	34.8		8882	13983		259.8	13326		117.1	2774
	20			20			20			59.4			20			20
	20			20			20			145.6			20			20
	90.1			75.8			45.8			415.4			279.4			20
	20			20			20			229.6			273.3			345.8
	25.8			20			20			145.2			73.8			24
	20			20			20			569			333.8			33.7
	230.4			159			47.1			44127			19939			6639
	28.7			20			20			189.5			58.8			37.5
	29.3			20			20			39.1			77.8			20
	107.4			40.3			38.3			439.6			205.8			75.6
	20			20			20			170.7			44.1			50.8
	212.9			107			23.9			4480			1438			334.2
	31.7			35.5			35.7			518.5			133.2			35.5
	206.3			78.7			40.5			10889			7427			1366
	20			20			20			430.1			169.9			22.7
	20			20			20			39.13			86.74			20
	20			20			20			191.1						20
	20			20			20			122.7			71.89
	20			20			20			50.77			20			35.06

## Sheet: Figure 4
FIGURE 4A
	Baseline	1 month post 2d	3 months post 2d
anti-S IgG	7575.5	4958	9309
anti-RBD IgG	3140.5	2051	3830.5
anti-N IgG	5920	5023.5	7216
S1-Omicron	1637.5	2118	3411.5
FIGURE 4B
	Baseline	1 month post 2d	3 months post 2d
anti-S IgG	1227	22170.5	29445
anti-RBD IgG	259	17642	29580.5
anti-N IgG	2901.5	1585.5	25620
S1-Omicron	185.5	10276.5	17330
FIGURE 4C
	Baseline	1 month post 2d	3 months post 2d
anti-S IgG	494.5	23682	24773.5
anti-RBD IgG	106.5	14570.5	25808
anti-N IgG	850	419.5	11511
S1-Omicron	156	9073.5	11889.5
FIGURE 4D
	Baseline	1 month post 2d	3 months post 2d
anti-S IgG	6820	17733	29461
anti-RBD IgG	4451.5	9172	29615
anti-N IgG	4838.5	395	12246
S1-Omicron	1825.5	10075.5	27584.5
FIGURE 4E
	Baseline	1 month post 2d	3 months post 2d
anti-S IgG	5008	492	27759
anti-RBD IgG	318	214	28208.5
anti-N IgG	300	143	6648
S1-Omicron	170	339.5	28408
FIGURE 4F
	Baseline	1 month post 2d	3 months post 2d
anti-S IgG	1230	30809.5	28057
anti-RBD IgG	217.5	30255.5	28728
anti-N IgG	2519	1146	23135
S1-Omicron	125	29348.5	27080
FIGURE 4G
	Baseline	1 month post 2d	3 months post 2d
anti-S IgG	120	21502.5	30273
anti-RBD IgG	88	9219	30567
anti-N IgG	319	402.5	25173
S1-Omicron	89.5	12079.5	29335.5
FIGURE 4H
	Baseline	1 month post 2d	3 months post 2d
anti-S IgG	16470.5	31229	29285.5
anti-RBD IgG	4367	31272	29886
anti-N IgG	2734	1469	18502
S1-Omicron	2532	28912	25668

## Sheet: Figure 5
FIGURE 5A
Baseline										1m post-2d
Breakthrough	No breakthrough		Breakthrough	No breakthrough		Breakthrough	No breakthrough			Breakthrough	No breakthrough		Breakthrough	No breakthrough		Breakthrough	No breakthrough
1091	1443			20		20	20			194.4	193.3			20		51.56	20
1128	1275		246.1	130.1		184.6	131.2			911.3	175.3		340.2	46.28		297.8	47.84
527.2	14008		162.1	1218		123	307.9			3557	4227		884.7	670.1		635.3	86.15
326.3	396.5		145.6	56.18			45.9			4812	147.7		3185	25.45		289.4	36.81
5982	949.8		337.3	292		253.9	244			1517	614.8		1677	104.6		204.9	94.08
1159	5713		553.2	611.2		143.1	421.8			2317	10510		2285	678.9		155.3	376.2
507.6	1630		212.1	372		110.5	267.7			28169	4181		2736			2193	385.8
8285	2942		984.8	344.4		876.1	246.3			8628	1005		620	213.5		590	58.96
											3976			1540			776.2
	20			20			20				20			20			20
	5925			1753			3536							2617			732.1
	954.7			200.1			70.08				222.9			61
	1810			106			41.33				1019			112.6
	4759			180.2			70.08				646.9			65.03
	4679			3083			1253				3727			973.2			487
FIGURE 5B
1m post-2d			3m post-2d
Breakthrough	No breakthrough		Breakthrough	No breakthrough
4958	28055.5		9309	14329
22170.5	23403		29445	24882
23682	29639		24773.5	27555
17733	19652.5		29461	12359
492	27494.5		27759	24847.5
30809.5	30261		28057	27326
21502.5	29367		30273	23404
31229	29873		29285.5	11296
	31235			28623
	1046			1032
	31114			27576
	12278			5883
	8610.5			5537
	29612.5			15264
				29223

## Sheet: Supplementary Figure 1
ID50	rbd		ID50	S trimeric (44)
123.4	120		123.4	543.5
133.2	259		133.2	1227
180	93		180	240.5
305.5	4364		305.5	5180
30.46	1295		30.46	3287.5
313.9	4012.5		313.9	5264
63.57	103.5		63.57	129.5
378.9	4451.5		378.9	6820
26.37	66.5		26.37	175
31.58	83.5		31.58	120.5
67.5	217.5		67.5	1230
266.1	4367		266.1	16470.5

## Sheet: Supplemtary figure 2
FIGURE 2A and 2C
Wild Type					Delta					Omicron
Baseline	1m post 2d	3m post 2d			Baseline	1m post 2d	3m post 2d			Baseline	1m post 2d	3m post 2d
411.4	1091	194.4								20	20	51.56
2005	19748	1716								312.5	208.9	224.4
588.2	10297	535.2								20	286.5	222
2586	20106	7605								263.6	909.4	455.1
210.3	5080	3494			269	2857	3087			20	130.3	127.8
133.2	1128	911.3			71.43	954.2	759.3			35.89	184.6	297.8
303.9	289.6	399.1			67.62	246.1	340.2			232.7	157.7	85.11
635.4	3840	1625			378.4		428.4			225.1	1805	314.7
327.1	3861	9283			715	2351	809			123.3	599.1	395.6
20	2295	1387			352.4	1688	1990			20	464.1	879.1
1678	14776	6595			20	657.2	1021			215.5	1696	825.7
46.57	6300	6257			178.8	1773	1670			20	1261	787.1
1118	24827	2712			20	1414	1716			236.8	623.4	410.8
20	527.2	3557			259.6	1772	1038			20	123	635.3
20	2177	2368			20	162.1	884.7			20	418.5	296.7
280.6	19892	2547			20	678.7	569.9			67.42	758.2	195.1
289.7	2082	4192			127.8	6323	1236			172.7	210.7	660.3
331.7	3709	2781			227.3	1803	1619			81.11	1160	714.5
128.9	1617	321.9			188.9	1908	1492			35.77	323.3	93.68
378.9	326.3	4812				444.6	145			45.24		289.4
334.9	2464	6057			20	145.6	3185			60.32	325.4	1078
1130		777.7			241.3	1070	1659			236.3	383.4	424.8
996	5982	1517			338.6		317.3			276	253.9	204.9
67.5	1159	2317			436.5	337.3	1677			31.91	143.1	155.3
420.6	422	579.2			31.91	553.2	2285			86.6	122.5	230.2
255.5	5075	10708			503.4		532.9			95.68	859.2	698.4
20	507.6	28169			89.84	870.3	630.2			20	110.5	2193
20	586.7	317.7			20	212.1	2736			20	214.4	23.31
525.9	11204	12718			20	583.7	148.4			393.8	424.2	739.5
668.3	9154	2900			417.5	594.2	741.5			745.9	898.3	308.1
206.3	13260	6604			1121	1742	295.5			81.11	1053	715.7
266.1	8285	8628			92.47	1348	862			83.27	876.1	590
238.9	1057	964.9			121.2	984.8	620			62.73	187.6	95.23
210.8		1385			65.76	355.6	97.62			82.81	58.77	423.8
					191.9		831.1
FIGURE 2B and 2D
Wild Type				Delta			Omicron
Baseline	1m post 2d			Baseline	1m post 2d		Baseline	1m post 2d
				20	58.8		20	37.5
188	2449			20	439.6		20	75.56
20	1223			20	44.14		20	50.75
165.2	14799			34.46	4043
59.54	8237			726.4	2464
573.3	1705			134.3	6323
86.16	6025			32.56	289.3		65.93	57.66
84.4	468.2			34.13	13326		34.8	2774
35.77	13983			94.1	650.2		42.3	149.6
149.3	1029			20	39.4		20	20
20	160.2			20	333.8		20	33.7
20	569			186.3	8318		20	596.9
309.6	30089			36	259.8		34.9	117.1
54.1	259.7			40.3	205.8		38.3	75.6
107.4	439.6			119.8	7311		36.2	281.4
219.1	12227			51.14	1557		20	91.42
50.71	1108			35.95	259.8		34.93	117.1
389.3	8882

## Sheet: Supplemetary figure 3
SUPPLEMETARY FIGURE 3
	Anti-N (MFI)
	18579	3552	5686.5
	11191	1735	2351.5
	10784.5	2385	4637
	6585	2215	3045
	18088.5	1545	1049
	17914	819
	12974.5	752
	16515	639.5	1671
	6083	3513	3654.5
	24912	3295.5	3023
	12884	4530.5	30505

## Sheet: Supplementary Figure 4
		SUPPLEMETARY FIGURE 4A
	RBD				anti--S				s1-Omicron
	Baseline	1 month post 2d	3 months post 2d		Baseline	1 month post 2d	3 months post 2d		Baseline	1 month post 2d	3 months post 2d
ACCT 0008	3140.5	2051	3830.5		7575.5	4958	9309		1637.5	2118	3411.5
CSD 025	2869	17723	24334		9525	24819	24832.5		918	13132	14610
IRB 002	2718	13221	16917.5		10525	21720.5	24103.5		1911	9569.5	9228
MBT 002	120	24504	8179		543.5	28055.5	14329		109	21099	6231
MBT 005	152.5	17636	24392.5		283	23403	24882		144	16634	14702
MIC 002	126	29402.5	28677.5		503.5	29639	27555		99.5	21959.5	19054.5
MIC 009	112.5	15778.5	9944		154	19652.5	12359		103	9170	3872
MIC 0023	24668	25554	27659		26012.5	29827	29461.5		17148	21568	24433
MIC 0026	4935	17693.5	25067		13838.5	25084	27535		1202	8546	9547
AUD 002	259	17642	29580.5		1227	22170.5	29445		185.5	10276.5	17330
DAT 003	21068	6468	18034		10959.5	6216	10743		4069	2700.5	3657
LIB 001	93	24378	24336.5		240.5	27494.5	24847.5		94.5	17981	16688
MBT 0003	2193	30352	25310		11579.5	30776.5	27577		2819	28457	22523.5
MIC 0051	4585.5	31502.5	29540.5		11386.5	31432	29655.5		2384	28039	24197
MIC 0005	356.5	28219.5	17263		811.5	29816.5	24223		101	23672	23145
MIC 0018	4364	30354.5	28483		5180	30261	27326		926	24559.5	20281
MIC 0025	12940	31619	30507		20900	31698	30000		5651	29453	25852
MIC 0028	1286	31837.5	31230		251	31732.5	30534		126	31498	29061
MIC 0030	3788.5	30773.5	27361		5756.5	30846	27165		849.5	21024.5	11575
MIC 0038	106.5	14570.5	25808		494.5	23682	24773.5		156	9073.5	11889.5
MIC 0040	1295	27515	17435		3287.5	29367	23404		556	20722	12443
MIC 0048	96.5	24216	23871		399	29572	27364		105.5	27323	24737
PHE 0006	79	29054	9673		207	29873	11296		90	25826.5	7489.5
DGO 0003	4841	31109.5	29855.5		7519	31430.5	29222.5		2992	27878.5	22099.5
MIC 0056	4012.5	30468	27631		5264	31235	28623		1326	28218.5	24832.5
MIC 0058	279	461	904.5		257	1046	1032		114.5	122	118
W/M 003	1049	22922	13168		2961	25562	15639		132.5	9990	4749
MIC 0031	5263	29997	25957		7587	31114	27576		4825.5	30179	24867
MIC 0039	5172	28141.5	27019.5		8041	28744.5	26876		3849	23661	21647
MIC 0042	1036	13616	10156.5		5029.5	22345.5	15016		506	13058.5	8400
PHE 0005	103.5	7934	3785		129.5	12278	5883		118	7387.5	3127
CDL 0001	4451.5	9172	29615		6820	17733	29461		1825.5	10075.5	27584.5
CDL 0004	3480	27160	26850		7935	28876.5	25852.5		1435.5	25149	13057
FMC 001	66.5	4458	2790		175	8610.5	5537		88	1558	506
FMC 002	274	915	7471.5		638	2531	12388		241	777	11550
FMC 003	318	214	28208.5		5008	492	27759		170	339.5	28408
FMC 005	83.5	27333	9764		120.5	29612.5	15264		107.5	18980	4959.5
FMC 007	217.5	30255.5	28728		1230	30809.5	28057		125	29348.5	27080
FMC 008	4295.5	25300	9954		7308	25249.5	11551		740	10248	3203
FMC 010	2616.5	29329	28075		6214	29692	27562		1641.5	18818.5	24654
FMC 011	88	9219	30567		120	21502.5	30273		89.5	12079.5	29335.5
FMC 012	79	11105	10323		159.5	18887	15224		91	10339	1512
FMC 013	3537	22931	28459.5		5225	23775	27587		987.5	12115.5	21769
FMC 015	20941.5	31119	12840.5		24537.5	31317.5	17423		15064	30044	7760
FMC 017	1860	31108	27982		3810	30942.5	27807		384	29750	27020.5
FMC 018	4367	31272	29886		16470.5	31229	29285.5		2532	28912	25668
FMC 019	9199	26187	16807		8386.5	27748	18546.5		2756	22861.5	10110.5
FMC 020	3846	1993	16859.5		9145	9542	26012.5		3208.5	613	18120.5
FMC 024	98	30743	27437		207	30448	27143.5		92	27885.5	24925
SUPPLEMETARY FIGURE 4B
	RBD				anti--S				s1-Omicron
	Baseline	1 month post 2d	3 months post 2d		Baseline	1 month post 2d	3 months post 2d		Baseline	1 month post 2d	3 months post 2d
MBT 002	120	24504	8179		543.5	28055.5	14329		109	21099	6231
MBT 005	152.5	17636	24392.5		283	23403	24882		144	16634	14702
MIC 002	126	29402.5	28677.5		503.5	29639	27555		99.5	21959.5	19054.5
MIC 009	112.5	15778.5	9944		154	19652.5	12359		103	9170	3872
LIB 001	93	24378	24336.5		240.5	27494.5	24847.5		94.5	17981	16688
MIC 0018	4364	30354.5	28483		5180	30261	27326		926	24559.5	20281
MIC 0040	1295	27515	17435		3287.5	29367	23404		556	20722	12443
PHE 0006	79	29054	9673		207	29873	11296		90	25826.5	7489.5
MIC 0056	4012.5	30468	27631		5264	31235	28623		1326	28218.5	24832.5
MIC 0058	279	461	904.5		257	1046	1032		114.5	122	118
MIC 0031	5263	29997	25957		7587	31114	27576		4825.5	30179	24867
PHE 0005	103.5	7934	3785		129.5	12278	5883		118	7387.5	3127
FMC 001	66.5	4458	2790		175	8610.5	5537		88	1558	506
FMC 005	83.5	27333	9764		120.5	29612.5	15264		107.5	18980	4959.5

## Sheet: Supplementary Figure 5
		SUPPLEMETARY FIGURE 5A
	Baseline	1 month post 2d	3 months post 2d
anti-S IgG	543.5	28055.5	14329
anti-RBD IgG	120	24504	8179
anti-N IgG	674	987	758
S1-Omicron	109	21099	6231
		SUPPLEMETARY FIGURE 5B
	Baseline	1 month post 2d	3 months post 2d
anti-S IgG	283	23403	24882
anti-RBD IgG	152.5	17636	24392.5
anti-N IgG	806		1081
S1-Omicron	144	16634	14702
		SUPPLEMETARY FIGURE 5C
	Baseline	1 month post 2d	3 months post 2d
anti-S IgG	503.5	29639	27555
anti-RBD IgG	126	29402.5	28677.5
anti-N IgG	220.5	2109	1252
S1-Omicron	99.5	21959.5	19054.5
		SUPPLEMETARY FIGURE 5D
	Baseline	1 month post 2d	3 months post 2d
anti-S IgG	154	19652.5	12359
anti-RBD IgG	112.5	15778.5	9944
anti-N IgG	1911.5	990	1410
S1-Omicron	103	9170	3872
		SUPPLEMETARY FIGURE 5E
	Baseline	1 month post 2d	3 months post 2d
anti-S IgG	240.5	27494.5	24847.5
anti-RBD IgG	93	24378	24336.5
anti-N IgG	1117	1087	1456.5
S1-Omicron	94.5	17981	16688
		SUPPLEMETARY FIGURE 5F
	Baseline	1 month post 2d	3 months post 2d
anti-S IgG	5180	30261	27326
anti-RBD IgG	4364	30354.5	28483
anti-N IgG	4240	2220	2206
S1-Omicron	926	24559.5	20281
		SUPPLEMETARY FIGURE 5G
	Baseline	1 month post 2d	3 months post 2d
anti-S IgG	3287.5	29367	23404
anti-RBD IgG	1295	27515	17435
anti-N IgG	3256	2995	2691
S1-Omicron	556	20722	12443
			SUPPLEMETARY FIGURE 5H
	Baseline	1 month post 2d	3 months post 2d
anti-S IgG	207	29873	11296
anti-RBD IgG	79	29054	9673
anti-N IgG	349	522	477
S1-Omicron	90	25826.5	7489.5
			SUPPLEMETARY FIGURE 5I
	Baseline	1 month post 2d	3 months post 2d
anti-S IgG	5264	31235	28623
anti-RBD IgG	4012.5	30468	27631
anti-N IgG	4030	4025	5117.5
S1-Omicron	1326	28218.5	24832.5
			SUPPLEMETARY FIGURE 5J
	Baseline	1 month post 2d	3 months post 2d
anti-S IgG	257	1046	1032
anti-RBD IgG	279	461	904.5
anti-N IgG	397	848	1351
S1-Omicron	114.5	122	118
			SUPPLEMETARY FIGURE 5K
	Baseline	1 month post 2d	3 months post 2d
anti-S IgG	7587	31114	27576
anti-RBD IgG	5263	29997	25957
anti-N IgG	3729	3412	2049
S1-Omicron	4825.5	30179	24867
			SUPPLEMETARY FIGURE 5L
	Baseline	1 month post 2d	3 months post 2d
anti-S IgG	129.5	12278	5883
anti-RBD IgG	103.5	7934	3785
anti-N IgG	490	206	192.5
S1-Omicron	118	7387.5	3127
			SUPPLEMETARY FIGURE 5M
	Baseline	1 month post 2d	3 months post 2d
anti-S IgG	175	8610.5	5537
anti-RBD IgG	66.5	4458	2790
anti-N IgG	126	1704.5	464
S1-Omicron	88	1558	506
			SUPPLEMETARY FIGURE 5N
	Baseline	1 month post 2d	3 months post 2d
anti-S IgG	120.5	29612.5	15264
anti-RBD IgG	83.5	27333	9764
anti-N IgG	163.5	277	127.5
S1-Omicron	107.5	18980	4959.5
			SUPPLEMETARY FIGURE 5O
	Baseline	1 month post 2d	3 months post 2d
anti-S IgG	140		29223
anti-RBD IgG	84		29703
anti-N IgG	807		3473
S1-Omicron	89		25038.5

## Sheet: Supplementary Figure 6
SUPPLEMETARY FIGURE 6A
1m post 2d				3m post 2d
ID50	S1 Omicron			ID50	S1 Omicron
20	3.32593			51.56	3411.5
184.6	4.01185			297.8	17330
123	3.95777			635.3	11889.5
	4.00327			289.4	27584.5
253.9	2.53084			204.9	28408
143.1	4.46759			155.3	27080
110.5	4.08205			2193	29335.5
876.1	4.46108			590	25668
SUPPLEMETARY FIGURE 6B
S1 Omicron				S1 Omicron
Breakthrough	No breakthrough			Breakthrough	No breakthrough
2118	21099			3411.5	6231
10276.5	16634			17330	14702
9073.5	21959.5			11889.5	19054.5
10075.5	9170			27584.5	3872
339.5	17981			28408	16688
29348.5	24559.5			27080	20281
12079.5	20722			29335.5	12443
28912	25826.5			25668	7489.5
	28218.5				24832.5
	122				118
	30179				24867
	7387.5				3127
	1558				506
	18980				4959.5
	27885.5				24925
